# Supplementary material for: Diffusion Nuclear Magnetic Resonance Measurements on Cationic Gold (I) Complexes in Catalytic Conditions: Counterion and Solvent Effects
Source: Molecules. 2024 Jun 26;29(13):3018. doi: 10.3390/molecules29133018 (PMC11243661; doi:10.3390/molecules29133018)
Supplement: Supplementary file 1 [file molecules-29-03018-s001.zip]

Archive with 1 entries (1 files):
- molecules-3002604-supplementary.pdf
